# Supplementary material for: Hydrogen Sulfide Improves Postharvest Quality of Okra (Abelmoschus esculentus (L.) Moench) Pods by Enhancing Antioxidant Capacity and Delaying Lignification
Source: Foods. 2024 Aug 21;13(16):2617. doi: 10.3390/foods13162617 (PMC11353269; doi:10.3390/foods13162617)
Supplement: Supplementary file 1 [file foods-13-02617-s001.zip]

Archive with 1 entries (1 files):
- foods-3128478-supplementary.pdf
